# Supplementary material for: Phosphate Adsorption from Aqueous Solution Using Electrospun Cellulose Acetate Nanofiber Membrane Modified with Graphene Oxide/Sodium Dodecyl Sulphate
Source: Membranes (Basel). 2021 Jul 20;11(7):546. doi: 10.3390/membranes11070546 (PMC8307572; doi:10.3390/membranes11070546)
Supplement: Supplementary file 1 [file membranes-11-00546-s001.zip]

Archive with 1 entries (1 files):
- membranes-1283517-supplementary.pdf
